# Supplementary material for: Social Determinants of Health Curriculum for the Pediatric Clerkship
Source: MedEdPORTAL. 2024 Oct 29;20:11458. doi: 10.15766/mep_2374-8265.11458 (PMC11518917; doi:10.15766/mep_2374-8265.11458)
Supplement: Supplementary file 1 — SDH Cases Faculty Supplements.docxCurriculum Orientation.pptxSDH Cases Student Handouts.docxPrework - Well Child.pptxPrework - Urgent Care.pptxPrework - Clinical Problem-solving.pptxPrework - Chronic Illness.pptxResource Assignment Orientation.pptxResource Assignment Form and Example.docxFacilitator Reminder Email.docxPresurvey and Case Analysis.docxPostsurvey and Case Analysis.docxCase Analysis Scoring Tool.docx [file mep_2374-8265.11458-s001.zip]

Archive with 14 entries (14 files):
- A. SDH Cases Faculty Supplements.docx
- B. Curriculum Orientation.pptx
- C. SDH Cases Student Handouts.docx
- D. Prework - Well Child.pptx
- E. Prework - Urgent Care.pptx
- G. Prework - Chronic Illness.pptx
- H. Resource Assignment Orientation.pptx
- I. Resource Assignment Form and Example.docx
- J. Faciliator Reminder Email.docx
- K. Presurvey and Case Analysis.docx
- L. Postsurvey and Case Analysis.docx
- M. Case Analysis Scoring Tool.docx
- F. Prework - Clinical Problem-solving.pptx
- _Educational Summary Report_11458.pdf
